# Supplementary material for: Three-Dimensional Analysis of Facial Skeleton Textures in CBCT as an Early Warning Sign of Osteoporosis—A Pilot Study
Source: Diagnostics (Basel). 2026 Apr 19;16(8):1217. doi: 10.3390/diagnostics16081217 (PMC13114353; doi:10.3390/diagnostics16081217)
Supplement: Supplementary file 1 [file diagnostics-16-01217-s001.zip]

Archive with 1 entries (1 files):
- diagnostics-4217907-supplementary.pdf
